# Supplementary material for: IL-33, diet-induced obesity, and pulmonary responses to ozone
Source: Respir Res. 2020 Apr 23;21:98. doi: 10.1186/s12931-020-01361-9 (PMC7181525; doi:10.1186/s12931-020-01361-9)
Supplement: Supplementary file 2 — Additional file 2: Table S1. Bacterial taxa that were significantly different in chow- versus HFD-fed mice. Weanling mice were fed standard mouse chow or high fat diets for 12 weeks after which a fecal pellet was collected. Fecal DNA was extracted from the pellets and 16S rRNA sequencing was performed. Table indicates outcome from a comparison of all chow-fed versus all HFD-fed mice regardless of whether they were WT or ST2−/− or whether they were same housed or cohoused. Only taxa with p < 0.05 and q < 0.25 are shown. A negative coefficient indicates that HFD feeding reduced the abundance of the taxon and a positive value indicates that HFD feeding increased the abundance of the taxon. Fecal samples from 64 mice (35 chow and 29 HFD) were analyzed. N not zero indicates the number of samples in which the taxon of interest was detected. [file 12931_2020_1361_MOESM2_ESM.xlsx]

## Sheet: Sheet1
Feature	Coefficient	N not 0	P-value	Q-value
k__Archaea;p__Euryarchaeota;c__Methanobacteria;o__Methanobacteriales;f__Methanobacteriaceae;g__Methanobrevibacter	-0.000930215	8	0.0260571	0.184571
k__Bacteria;p__Actinobacteria;c__Actinobacteria	-0.0246536	58	3.71803e-06	4.98999e-05
k__Bacteria;p__Actinobacteria;c__Actinobacteria;o__Actinomycetales	0.00186321	26	0.00724502	0.0600807
k__Bacteria;p__Actinobacteria;c__Actinobacteria;o__Actinomycetales;f__Corynebacteriaceae	0.00206518	22	0.0019424	0.0178491
k__Bacteria;p__Actinobacteria;c__Actinobacteria;o__Actinomycetales;f__Corynebacteriaceae;g__Corynebacterium	0.00206518	22	0.0019424	0.0178491
k__Bacteria;p__Actinobacteria;c__Actinobacteria;o__Bifidobacteriales	-0.0290132	45	9.42492e-08	1.68178e-06
k__Bacteria;p__Actinobacteria;c__Actinobacteria;o__Bifidobacteriales;f__Bifidobacteriaceae	-0.0290132	45	9.42492e-08	1.68178e-06
k__Bacteria;p__Actinobacteria;c__Actinobacteria;o__Bifidobacteriales;f__Bifidobacteriaceae;g__Bifidobacterium	-0.0290132	45	9.42492e-08	1.68178e-06
k__Bacteria;p__Actinobacteria;c__Coriobacteriia;o__Coriobacteriales;f__Coriobacteriaceae;g__Adlercreutzia	-0.0130712	64	1.89734e-05	0.000236011
k__Bacteria;p__Bacteroidetes	-0.440242	64	2.86378e-16	1.62453e-14
k__Bacteria;p__Bacteroidetes;c__Bacteroidia	-0.440236	64	2.86682e-16	1.62453e-14
k__Bacteria;p__Bacteroidetes;c__Bacteroidia;o__Bacteroidales	-0.440236	64	2.86682e-16	1.62453e-14
k__Bacteria;p__Bacteroidetes;c__Bacteroidia;o__Bacteroidales;f__	0.0973223	58	4.4695e-11	1.51963e-09
k__Bacteria;p__Bacteroidetes;c__Bacteroidia;o__Bacteroidales;f__;g__	0.0973223	58	4.4695e-11	1.51963e-09
k__Bacteria;p__Bacteroidetes;c__Bacteroidia;o__Bacteroidales;f__[Odoribacteraceae]	0.109226	64	1.6008e-10	4.66519e-09
k__Bacteria;p__Bacteroidetes;c__Bacteroidia;o__Bacteroidales;f__[Odoribacteraceae];g__Odoribacter	0.109226	64	1.6008e-10	4.66519e-09
k__Bacteria;p__Bacteroidetes;c__Bacteroidia;o__Bacteroidales;f__Prevotellaceae	-0.558099	57	8.9957e-19	8.34147e-17
k__Bacteria;p__Bacteroidetes;c__Bacteroidia;o__Bacteroidales;f__Prevotellaceae;g__Prevotella	-0.558099	57	8.9957e-19	8.34147e-17
k__Bacteria;p__Bacteroidetes;c__Bacteroidia;o__Bacteroidales;f__Rikenellaceae	0.0350259	64	0.0148051	0.117063
k__Bacteria;p__Bacteroidetes;c__Bacteroidia;o__Bacteroidales;f__Rikenellaceae;g__	-0.0314923	64	0.00341553	0.0297764
k__Bacteria;p__Bacteroidetes;c__Bacteroidia;o__Bacteroidales;f__Rikenellaceae;g__AF12	0.0790282	51	3.2091e-08	6.54656e-07
k__Bacteria;p__Bacteroidetes;c__Bacteroidia;o__Bacteroidales;f__S24-7	-0.232493	64	1.23114e-16	8.37176e-15
k__Bacteria;p__Bacteroidetes;c__Bacteroidia;o__Bacteroidales;f__S24-7;g__	-0.232493	64	1.23114e-16	8.37176e-15
k__Bacteria;p__Cyanobacteria	-0.0222463	49	9.56309e-08	1.68178e-06
k__Bacteria;p__Cyanobacteria;c__4C0d-2	-0.0205781	46	1.45895e-06	1.98417e-05
k__Bacteria;p__Cyanobacteria;c__4C0d-2;o__YS2	-0.0205781	46	1.45895e-06	1.98417e-05
k__Bacteria;p__Cyanobacteria;c__4C0d-2;o__YS2;f__	-0.0205781	46	1.45895e-06	1.98417e-05
k__Bacteria;p__Cyanobacteria;c__4C0d-2;o__YS2;f__;g__	-0.0205781	46	1.45895e-06	1.98417e-05
k__Bacteria;p__Cyanobacteria;c__Chloroplast	-0.00564144	28	5.25959e-08	1.04542e-06
k__Bacteria;p__Cyanobacteria;c__Chloroplast;o__Streptophyta	-0.00578058	27	2.37095e-08	4.93545e-07
k__Bacteria;p__Cyanobacteria;c__Chloroplast;o__Streptophyta;f__	-0.00578058	27	2.37095e-08	4.93545e-07
k__Bacteria;p__Cyanobacteria;c__Chloroplast;o__Streptophyta;f__;g__	-0.00578058	27	2.37095e-08	4.93545e-07
k__Bacteria;p__Deferribacteres	0.0136287	58	0.0013495	0.0127453
k__Bacteria;p__Deferribacteres;c__Deferribacteres	0.0136287	58	0.0013495	0.0127453
k__Bacteria;p__Deferribacteres;c__Deferribacteres;o__Deferribacterales	0.0136287	58	0.0013495	0.0127453
k__Bacteria;p__Deferribacteres;c__Deferribacteres;o__Deferribacterales;f__Deferribacteraceae	0.0136287	58	0.0013495	0.0127453
k__Bacteria;p__Deferribacteres;c__Deferribacteres;o__Deferribacterales;f__Deferribacteraceae;g__Mucispirillum	0.0136287	58	0.0013495	0.0127453
k__Bacteria;p__Firmicutes	0.211498	64	5.08132e-07	8.3596e-06
k__Bacteria;p__Firmicutes;c__Bacilli	0.103916	64	0.0183151	0.140462
k__Bacteria;p__Firmicutes;c__Bacilli;o__Lactobacillales	0.0975891	64	0.027747	0.195186
k__Bacteria;p__Firmicutes;c__Bacilli;o__Lactobacillales;f__	0.00196923	23	0.000956307	0.00947023
k__Bacteria;p__Firmicutes;c__Bacilli;o__Lactobacillales;f__;g__	0.00196923	23	0.000956307	0.00947023
k__Bacteria;p__Firmicutes;c__Bacilli;o__Lactobacillales;f__Carnobacteriaceae	-0.00180609	12	0.000437307	0.00464638
k__Bacteria;p__Firmicutes;c__Bacilli;o__Lactobacillales;f__Carnobacteriaceae;g__Granulicatella	-0.00180609	12	0.000437307	0.00464638
k__Bacteria;p__Firmicutes;c__Bacilli;o__Lactobacillales;f__Enterococcaceae	-0.00224384	26	0.0119268	0.0965502
k__Bacteria;p__Firmicutes;c__Bacilli;o__Lactobacillales;f__Lactobacillaceae;g__Pediococcus	-0.00245444	17	0.000485557	0.00510585
k__Bacteria;p__Firmicutes;c__Bacilli;o__Lactobacillales;f__Streptococcaceae	0.146851	64	2.91108e-18	2.47442e-16
k__Bacteria;p__Firmicutes;c__Bacilli;o__Lactobacillales;f__Streptococcaceae;g__	0.00598605	25	4.11307e-10	1.16537e-08
k__Bacteria;p__Firmicutes;c__Bacilli;o__Lactobacillales;f__Streptococcaceae;g__Lactococcus	0.186662	29	2.08994e-22	5.02919e-20
k__Bacteria;p__Firmicutes;c__Bacilli;o__Turicibacterales	0.00420113	27	8.50416e-10	2.16856e-08
k__Bacteria;p__Firmicutes;c__Bacilli;o__Turicibacterales;f__Turicibacteraceae	0.00420113	27	8.50416e-10	2.16856e-08
k__Bacteria;p__Firmicutes;c__Bacilli;o__Turicibacterales;f__Turicibacteraceae;g__Turicibacter	0.00420113	27	8.50416e-10	2.16856e-08
k__Bacteria;p__Firmicutes;c__Clostridia;o__Clostridiales;f__	-0.0697952	64	0.00502862	0.04239
k__Bacteria;p__Firmicutes;c__Clostridia;o__Clostridiales;f__;g__	-0.0697952	64	0.00502862	0.04239
k__Bacteria;p__Firmicutes;c__Clostridia;o__Clostridiales;f__[Mogibacteriaceae]	-0.00828742	64	0.000287703	0.00326064
k__Bacteria;p__Firmicutes;c__Clostridia;o__Clostridiales;f__[Mogibacteriaceae];g__	-0.00828742	64	0.000287703	0.00326064
k__Bacteria;p__Firmicutes;c__Clostridia;o__Clostridiales;f__Clostridiaceae;g__	0.00679776	64	0.00676485	0.0565586
k__Bacteria;p__Firmicutes;c__Clostridia;o__Clostridiales;f__Clostridiaceae;g__Candidatus Arthromitus	-0.00498587	8	0.0287215	0.199292
k__Bacteria;p__Firmicutes;c__Clostridia;o__Clostridiales;f__Clostridiaceae;g__Clostridium	-0.00154418	30	0.0190919	0.145326
k__Bacteria;p__Firmicutes;c__Clostridia;o__Clostridiales;f__Clostridiaceae;g__SMB53	0.00697123	26	1.16503e-10	3.83332e-09
k__Bacteria;p__Firmicutes;c__Clostridia;o__Clostridiales;f__Dehalobacteriaceae	-0.0214588	64	4.60798e-05	0.00055954
k__Bacteria;p__Firmicutes;c__Clostridia;o__Clostridiales;f__Dehalobacteriaceae;g__Dehalobacterium	-0.0214588	64	4.60798e-05	0.00055954
k__Bacteria;p__Firmicutes;c__Clostridia;o__Clostridiales;f__Lachnospiraceae	-0.0370387	64	0.00421667	0.0361429
k__Bacteria;p__Firmicutes;c__Clostridia;o__Clostridiales;f__Lachnospiraceae;g__	-0.0533891	64	1.38456e-05	0.000174352
k__Bacteria;p__Firmicutes;c__Clostridia;o__Clostridiales;f__Lachnospiraceae;g__Blautia	-0.00629292	34	1.02535e-09	2.55086e-08
k__Bacteria;p__Firmicutes;c__Clostridia;o__Clostridiales;f__Lachnospiraceae;g__Coprococcus	-0.0134989	64	0.000102097	0.001197
k__Bacteria;p__Firmicutes;c__Clostridia;o__Clostridiales;f__Lachnospiraceae;g__Lachnospira	-0.00415083	19	1.45707e-06	1.98417e-05
k__Bacteria;p__Firmicutes;c__Clostridia;o__Clostridiales;f__Peptococcaceae	0.00835253	52	6.65929e-05	0.000799114
k__Bacteria;p__Firmicutes;c__Clostridia;o__Clostridiales;f__Peptococcaceae;g__	0.00827141	52	8.00013e-05	0.000948852
k__Bacteria;p__Firmicutes;c__Clostridia;o__Clostridiales;f__Peptococcaceae;g__rc4-4	0.000515342	4	0.0233467	0.166529
k__Bacteria;p__Firmicutes;c__Clostridia;o__Clostridiales;f__Peptostreptococcaceae	0.149185	54	3.82083e-13	1.94862e-11
k__Bacteria;p__Firmicutes;c__Clostridia;o__Clostridiales;f__Peptostreptococcaceae;g__	0.149713	52	3.26973e-13	1.75533e-11
k__Bacteria;p__Firmicutes;c__Clostridia;o__Clostridiales;f__Peptostreptococcaceae;g__[Clostridium]	-0.00079862	6	0.0195194	0.14748
k__Bacteria;p__Firmicutes;c__Clostridia;o__Clostridiales;f__Ruminococcaceae;g__Anaerotruncus	0.00124701	12	0.035491	0.241339
k__Bacteria;p__Firmicutes;c__Clostridia;o__Clostridiales;f__Ruminococcaceae;g__Faecalibacterium	-0.0238493	35	3.99071e-25	4.07052e-22
k__Bacteria;p__Firmicutes;c__Clostridia;o__Clostridiales;f__Ruminococcaceae;g__Ruminococcus	-0.0162978	64	0.000415283	0.00450626
k__Bacteria;p__Firmicutes;c__Clostridia;o__Clostridiales;f__Veillonellaceae	-0.0289987	38	2.08168e-24	1.06166e-21
k__Bacteria;p__Firmicutes;c__Clostridia;o__Clostridiales;f__Veillonellaceae;g__Acidaminococcus	-0.00377562	20	7.88003e-07	1.25588e-05
k__Bacteria;p__Firmicutes;c__Clostridia;o__Clostridiales;f__Veillonellaceae;g__Dialister	-0.00667182	27	3.87728e-11	1.41244e-09
k__Bacteria;p__Firmicutes;c__Clostridia;o__Clostridiales;f__Veillonellaceae;g__Megasphaera	-0.0117144	34	4.46522e-18	3.50348e-16
k__Bacteria;p__Firmicutes;c__Clostridia;o__Clostridiales;f__Veillonellaceae;g__Phascolarctobacterium	-0.00443829	21	1.60449e-07	2.72763e-06
k__Bacteria;p__Firmicutes;c__Clostridia;o__Clostridiales;f__Veillonellaceae;g__Veillonella	-0.02301	38	2.03989e-20	2.60086e-18
k__Bacteria;p__Firmicutes;c__Erysipelotrichi	0.293503	64	6.8506e-12	2.588e-10
k__Bacteria;p__Firmicutes;c__Erysipelotrichi;o__Erysipelotrichales	0.293503	64	6.8506e-12	2.588e-10
k__Bacteria;p__Firmicutes;c__Erysipelotrichi;o__Erysipelotrichales;f__Erysipelotrichaceae	0.293503	64	6.8506e-12	2.588e-10
k__Bacteria;p__Firmicutes;c__Erysipelotrichi;o__Erysipelotrichales;f__Erysipelotrichaceae;g__	-0.00380831	22	6.20873e-07	1.00522e-05
k__Bacteria;p__Firmicutes;c__Erysipelotrichi;o__Erysipelotrichales;f__Erysipelotrichaceae;g__Allobaculum	0.295015	64	6.82036e-12	2.588e-10
k__Bacteria;p__Firmicutes;c__Erysipelotrichi;o__Erysipelotrichales;f__Erysipelotrichaceae;g__Clostridium	0.00231982	15	2.58652e-07	4.325e-06
k__Bacteria;p__Fusobacteria	-0.00319994	33	0.000862135	0.00870671
k__Bacteria;p__Fusobacteria;c__Fusobacteriia	-0.00319994	33	0.000862135	0.00870671
k__Bacteria;p__Fusobacteria;c__Fusobacteriia;o__Fusobacteriales	-0.00319994	33	0.000862135	0.00870671
k__Bacteria;p__Fusobacteria;c__Fusobacteriia;o__Fusobacteriales;f__Fusobacteriaceae	-0.00367345	30	1.25892e-05	0.000160512
k__Bacteria;p__Fusobacteria;c__Fusobacteriia;o__Fusobacteriales;f__Fusobacteriaceae;g__Fusobacterium	-0.00367345	30	1.25892e-05	0.000160512
k__Bacteria;p__Proteobacteria	0.134717	64	1.23213e-07	2.13011e-06
k__Bacteria;p__Proteobacteria;c__Alphaproteobacteria	-0.00391478	27	9.17004e-06	0.000119916
k__Bacteria;p__Proteobacteria;c__Alphaproteobacteria;o__Rhizobiales	-0.00201319	10	0.0025532	0.0224506
k__Bacteria;p__Proteobacteria;c__Alphaproteobacteria;o__Rickettsiales	-0.00173719	17	0.00757128	0.0622799
k__Bacteria;p__Proteobacteria;c__Alphaproteobacteria;o__Rickettsiales;f__mitochondria	-0.00167362	17	0.00935766	0.0763585
k__Bacteria;p__Proteobacteria;c__Alphaproteobacteria;o__Sphingomonadales	-0.000860632	6	0.0211573	0.155255
k__Bacteria;p__Proteobacteria;c__Alphaproteobacteria;o__Sphingomonadales;f__Sphingomonadaceae	-0.000860632	6	0.0211573	0.155255
k__Bacteria;p__Proteobacteria;c__Alphaproteobacteria;o__Sphingomonadales;f__Sphingomonadaceae;g__Sphingomonas	-0.000860632	6	0.0211573	0.155255
k__Bacteria;p__Proteobacteria;c__Betaproteobacteria	-0.0988763	62	5.90167e-22	8.59957e-20
k__Bacteria;p__Proteobacteria;c__Betaproteobacteria;o__Burkholderiales	-0.100151	60	3.02895e-22	5.14922e-20
k__Bacteria;p__Proteobacteria;c__Betaproteobacteria;o__Burkholderiales;f__Alcaligenaceae	-0.100484	58	2.46529e-22	5.02919e-20
k__Bacteria;p__Proteobacteria;c__Betaproteobacteria;o__Burkholderiales;f__Alcaligenaceae;g__Sutterella	-0.100479	58	2.45819e-22	5.02919e-20
k__Bacteria;p__Proteobacteria;c__Betaproteobacteria;o__Nitrosomonadales	0.00125938	11	0.00225063	0.0204968
k__Bacteria;p__Proteobacteria;c__Betaproteobacteria;o__Nitrosomonadales;f__	0.00126667	11	0.002453	0.021757
k__Bacteria;p__Proteobacteria;c__Betaproteobacteria;o__Nitrosomonadales;f__;g__	0.00126667	11	0.002453	0.021757
k__Bacteria;p__Proteobacteria;c__Deltaproteobacteria	0.205743	64	5.20405e-13	2.30789e-11
k__Bacteria;p__Proteobacteria;c__Deltaproteobacteria;o__Desulfovibrionales	0.205743	64	5.20405e-13	2.30789e-11
k__Bacteria;p__Proteobacteria;c__Deltaproteobacteria;o__Desulfovibrionales;f__Desulfovibrionaceae	0.205743	64	5.20405e-13	2.30789e-11
k__Bacteria;p__Proteobacteria;c__Deltaproteobacteria;o__Desulfovibrionales;f__Desulfovibrionaceae;g__	0.266143	64	2.55673e-19	2.89762e-17
k__Bacteria;p__Proteobacteria;c__Deltaproteobacteria;o__Desulfovibrionales;f__Desulfovibrionaceae;g__Desulfovibrio	-0.0410547	64	5.3296e-08	1.04542e-06
k__Bacteria;p__Proteobacteria;c__Epsilonproteobacteria	0.0721214	64	0.000363604	0.00398791
k__Bacteria;p__Proteobacteria;c__Epsilonproteobacteria;o__Campylobacterales	0.0721214	64	0.000363604	0.00398791
k__Bacteria;p__Proteobacteria;c__Epsilonproteobacteria;o__Campylobacterales;f__Helicobacteraceae	0.0721346	64	0.000363103	0.00398791
k__Bacteria;p__Proteobacteria;c__Epsilonproteobacteria;o__Campylobacterales;f__Helicobacteraceae;g__	0.0327394	57	1.76989e-09	4.19834e-08
k__Bacteria;p__Proteobacteria;c__Epsilonproteobacteria;o__Campylobacterales;f__Helicobacteraceae;g__Flexispira	-0.0126338	61	0.0039209	0.0338925
k__Bacteria;p__Proteobacteria;c__Epsilonproteobacteria;o__Campylobacterales;f__Helicobacteraceae;g__Helicobacter	0.0764892	64	0.000239378	0.0027746
k__Bacteria;p__Proteobacteria;c__Gammaproteobacteria	-0.0125626	56	4.91826e-10	1.35584e-08
k__Bacteria;p__Proteobacteria;c__Gammaproteobacteria;o__Enterobacteriales	-0.0130043	53	1.59281e-10	4.66519e-09
k__Bacteria;p__Proteobacteria;c__Gammaproteobacteria;o__Enterobacteriales;f__Enterobacteriaceae	-0.0130043	53	1.59281e-10	4.66519e-09
k__Bacteria;p__Proteobacteria;c__Gammaproteobacteria;o__Enterobacteriales;f__Enterobacteriaceae;g__	-0.0111604	50	1.49728e-09	3.63625e-08
k__Bacteria;p__Proteobacteria;c__Gammaproteobacteria;o__Enterobacteriales;f__Enterobacteriaceae;g__Cronobacter	-0.000882156	7	0.0214269	0.15611
k__Bacteria;p__Proteobacteria;c__Gammaproteobacteria;o__Enterobacteriales;f__Enterobacteriaceae;g__Erwinia	-0.00294174	19	1.05945e-06	1.66253e-05
k__Bacteria;p__Proteobacteria;c__Gammaproteobacteria;o__Enterobacteriales;f__Enterobacteriaceae;g__Klebsiella	-0.00162863	15	0.00234035	0.0211253
k__Bacteria;p__Proteobacteria;c__Gammaproteobacteria;o__Enterobacteriales;f__Enterobacteriaceae;g__Salmonella	-0.00222563	19	8.57468e-06	0.000113587
k__Bacteria;p__Proteobacteria;c__Gammaproteobacteria;o__Enterobacteriales;f__Enterobacteriaceae;g__Trabulsiella	-0.00146186	10	0.001387	0.0129792
k__Bacteria;p__Tenericutes	-0.0112829	50	9.20664e-08	1.68178e-06
k__Bacteria;p__Tenericutes;c__Mollicutes	-0.0112829	50	9.20664e-08	1.68178e-06
k__Bacteria;p__Tenericutes;c__Mollicutes;o__Anaeroplasmatales	-0.0105508	45	8.4587e-09	1.87562e-07
k__Bacteria;p__Tenericutes;c__Mollicutes;o__Anaeroplasmatales;f__Anaeroplasmataceae	-0.0105508	45	8.4587e-09	1.87562e-07
k__Bacteria;p__Tenericutes;c__Mollicutes;o__Anaeroplasmatales;f__Anaeroplasmataceae;g__Anaeroplasma	-0.0105508	45	8.4587e-09	1.87562e-07
k__Bacteria;p__Verrucomicrobia	0.172383	64	1.14535e-06	1.66894e-05
k__Bacteria;p__Verrucomicrobia;c__Verrucomicrobiae	0.172383	64	1.14535e-06	1.66894e-05
k__Bacteria;p__Verrucomicrobia;c__Verrucomicrobiae;o__Verrucomicrobiales	0.172383	64	1.14535e-06	1.66894e-05
k__Bacteria;p__Verrucomicrobia;c__Verrucomicrobiae;o__Verrucomicrobiales;f__Verrucomicrobiaceae	0.172383	64	1.14535e-06	1.66894e-05
k__Bacteria;p__Verrucomicrobia;c__Verrucomicrobiae;o__Verrucomicrobiales;f__Verrucomicrobiaceae;g__Akkermansia	0.172383	64	1.14535e-06	1.66894e-05
