# Supplementary material for: IL-33, diet-induced obesity, and pulmonary responses to ozone
Source: Respir Res. 2020 Apr 23;21:98. doi: 10.1186/s12931-020-01361-9 (PMC7181525; doi:10.1186/s12931-020-01361-9)
Supplement: Supplementary file 3 — Additional file 3: Table S2. Bacterial taxa that were significantly affected by housing in chow-fed mice. Table indicates outcome from a comparison within the chow fed mice of all same housed versus cohoused mice. Only taxa with p < 0.05 and q < 0.25 are shown. A negative coefficient indicates that compared to cohoused mice, same housed mice had reduced abundance of the taxon and a positive value indicates that same housed mice had a greater abundance of the taxon. Fecal samples from 35 mice chow fed mice were analyzed. N not zero indicates the number of samples in which the taxon of interest was detected. [file 12931_2020_1361_MOESM3_ESM.xlsx]

## Sheet: Sheet1
Feature	Coefficient	N not 0	P-value	Q-value
k__Bacteria;p__Bacteroidetes	0.174447	35	0.00545585	0.242287
k__Bacteria;p__Bacteroidetes;c__Bacteroidia	0.174467	35	0.00545072	0.242287
k__Bacteria;p__Bacteroidetes;c__Bacteroidia;o__Bacteroidales	0.174467	35	0.00545072	0.242287
k__Bacteria;p__Bacteroidetes;c__Bacteroidia;o__Bacteroidales;f__Prevotellaceae	0.237517	35	0.00284243	0.219578
k__Bacteria;p__Bacteroidetes;c__Bacteroidia;o__Bacteroidales;f__Prevotellaceae;g__Prevotella	0.237517	35	0.00284243	0.219578
k__Bacteria;p__Firmicutes	-0.211156	35	0.000282281	0.0698003
k__Bacteria;p__Firmicutes;c__Bacilli	-0.230287	35	0.00067751	0.0698003
k__Bacteria;p__Firmicutes;c__Bacilli;o__Bacillales;f__Planococcaceae	-0.00355607	15	0.00586615	0.242287
k__Bacteria;p__Firmicutes;c__Bacilli;o__Bacillales;f__Planococcaceae;g__	-0.00355607	15	0.00586615	0.242287
k__Bacteria;p__Firmicutes;c__Bacilli;o__Lactobacillales	-0.230293	35	0.000677673	0.0698003
k__Bacteria;p__Firmicutes;c__Bacilli;o__Lactobacillales;f__Lactobacillaceae	-0.230485	35	0.000670024	0.0698003
k__Bacteria;p__Firmicutes;c__Bacilli;o__Lactobacillales;f__Lactobacillaceae;g__Lactobacillus	-0.230524	35	0.000669311	0.0698003
k__Bacteria;p__Firmicutes;c__Clostridia;o__Clostridiales;f__Ruminococcaceae;g__Faecalibacterium	-0.00746763	35	0.000341998	0.0698003
k__Bacteria;p__Firmicutes;c__Erysipelotrichi;o__Erysipelotrichales;f__Erysipelotrichaceae;g__[Eubacterium]	-0.00308126	18	0.00588074	0.242287
